# Supplementary material for: De novo identification of universal cell mechanics gene signatures
Source: eLife. 2025 Feb 17;12:RP87930. doi: 10.7554/eLife.87930 (PMC11832173; doi:10.7554/eLife.87930)
Supplement: Figure 5—source data 4. [file elife-87930-fig5-data4.zip]

Archive with 32 entries (32 files):
- Fig5I-WB_CAV1OE_ECC4_replicate1.tif
- __MACOSX/._Fig5I-WB_CAV1OE_ECC4_replicate1.tif
- Fig5I-WB_CAV1OE_ECC4_replicate2.tif
- __MACOSX/._Fig5I-WB_CAV1OE_ECC4_replicate2.tif
- Fig5I-WB_CAV1OE_ECC4_replicate3.tif
- __MACOSX/._Fig5I-WB_CAV1OE_ECC4_replicate3.tif
- Fig5I-WB_CAV1OE_TGBC_replicate1.tif
- __MACOSX/._Fig5I-WB_CAV1OE_TGBC_replicate1.tif
- Fig5I-WB_CAV1OE_TGBC_replicate2-3.tif
- __MACOSX/._Fig5I-WB_CAV1OE_TGBC_replicate2-3.tif
- Fig5I-WB_CAV1OE_TGBC_replicate4-6.tif
- __MACOSX/._Fig5I-WB_CAV1OE_TGBC_replicate4-6.tif
- Fig5I-WB_CAV1OE_TGBC_replicate7-9.tif
- __MACOSX/._Fig5I-WB_CAV1OE_TGBC_replicate7-9.tif
- Fig5E-WB_TGBC-CAV1KD_esiRNA_replicate4.tif
- __MACOSX/._Fig5E-WB_TGBC-CAV1KD_esiRNA_replicate4.tif
- Fig5E-WB_TGBC-CAV1KD_esiRNA_replicate3.tif
- __MACOSX/._Fig5E-WB_TGBC-CAV1KD_esiRNA_replicate3.tif
- Fig5E-WB_TGBC-CAV1KD_esiRNA_replicate2.tif
- __MACOSX/._Fig5E-WB_TGBC-CAV1KD_esiRNA_replicate2.tif
- Fig5E-WB_TGBC-CAV1KD_esiRNA_replicate1.tif
- __MACOSX/._Fig5E-WB_TGBC-CAV1KD_esiRNA_replicate1.tif
- Fig5E-WB_TGBC-CAV1KD_ONTarget_replicate4.tif
- __MACOSX/._Fig5E-WB_TGBC-CAV1KD_ONTarget_replicate4.tif
- Fig5E-WB_TGBC-CAV1KD_ONTarget_replicate1-3.tif
- __MACOSX/._Fig5E-WB_TGBC-CAV1KD_ONTarget_replicate1-3.tif
- Fig5A-WB_Carcinoma_CAV1_replicate1.tif
- __MACOSX/._Fig5A-WB_Carcinoma_CAV1_replicate1.tif
- Fig5A-WB_Carcinoma_CAV1_replicate2.tif
- __MACOSX/._Fig5A-WB_Carcinoma_CAV1_replicate2.tif
- Fig5A-WB_Carcinoma_CAV1_replicate3.tif
- __MACOSX/._Fig5A-WB_Carcinoma_CAV1_replicate3.tif
