# Supplementary material for: De novo identification of universal cell mechanics gene signatures
Source: eLife. 2025 Feb 17;12:RP87930. doi: 10.7554/eLife.87930 (PMC11832173; doi:10.7554/eLife.87930)
Supplement: Figure 5—source data 5. [file elife-87930-fig5-data5.zip]

Archive with 6 entries (6 files):
- Fig5I-WB_CAV1OE_All_overview.png
- __MACOSX/._Fig5I-WB_CAV1OE_All_overview.png
- Fig5E-WB_TGBC-CAV1KD_overview.png
- __MACOSX/._Fig5E-WB_TGBC-CAV1KD_overview.png
- Fig5A-WB_Carcinoma_CAV1_overview.png
- __MACOSX/._Fig5A-WB_Carcinoma_CAV1_overview.png
