# Supplementary material for: De novo identification of universal cell mechanics gene signatures
Source: eLife. 2025 Feb 17;12:RP87930. doi: 10.7554/eLife.87930 (PMC11832173; doi:10.7554/eLife.87930)
Supplement: Figure 5—figure supplement 1—source data 1. [file elife-87930-fig5-figsupp1-data1.zip]

Archive with 2 entries (2 files):
- Fig5ΓÇöfigureSupplement1A-WB_MEFs-CAV1KO.tif
- __MACOSX/._Fig5ΓÇöfigureSupplement1A-WB_MEFs-CAV1KO.tif
