# Supplementary material for: De novo identification of universal cell mechanics gene signatures
Source: eLife. 2025 Feb 17;12:RP87930. doi: 10.7554/eLife.87930 (PMC11832173; doi:10.7554/eLife.87930)
Supplement: Figure 6—source data 3. [file elife-87930-fig6-data3.zip]

Archive with 10 entries (10 files):
- Fig6DE_MCF10A-ER-Src_CAV1_KDrep1.tif
- __MACOSX/._Fig6DE_MCF10A-ER-Src_CAV1_KDrep1.tif
- Fig6DE_MCF10A-ER-Src_CAV1_KDrep2_OErep1n2.tif
- __MACOSX/._Fig6DE_MCF10A-ER-Src_CAV1_KDrep2_OErep1n2.tif
- Fig6DE_MCF10A-ER-Src_CAV1_KDrep3.tif
- __MACOSX/._Fig6DE_MCF10A-ER-Src_CAV1_KDrep3.tif
- Fig6B_MCF10A-ER-Src_TAMind_48h_72h_rep1.tif
- __MACOSX/._Fig6B_MCF10A-ER-Src_TAMind_48h_72h_rep1.tif
- Fig6B_MCF10A-ER-Src_TAMind_48h_72h_rep2.tif
- __MACOSX/._Fig6B_MCF10A-ER-Src_TAMind_48h_72h_rep2.tif
