# Supplementary material for: De novo identification of universal cell mechanics gene signatures
Source: eLife. 2025 Feb 17;12:RP87930. doi: 10.7554/eLife.87930 (PMC11832173; doi:10.7554/eLife.87930)
Supplement: Figure 6—source data 4. [file elife-87930-fig6-data4.zip]

Archive with 4 entries (4 files):
- Fig6B_MCF10A-ER-Src_TAMind_overview.png
- __MACOSX/._Fig6B_MCF10A-ER-Src_TAMind_overview.png
- Fig6DE_MCF10A-ER-Src_CAV1perturb_overview.png
- __MACOSX/._Fig6DE_MCF10A-ER-Src_CAV1perturb_overview.png
